# Supplementary material for: Effects of the Combination of Protein in the Internal Aqueous Phase and Polyglycerol Polyricinoleate on the Stability of Water-In-Oil-In-Water Emulsions Co-Encapsulating Crocin and Quercetin
Source: Foods. 2023 Dec 29;13(1):131. doi: 10.3390/foods13010131 (PMC10779032; doi:10.3390/foods13010131)
Supplement: Supplementary file 1 [file foods-13-00131-s001.zip]

Archive with 1 entries (1 files):
- foods-2783136-supplementary.pdf
